# Supplementary material for: Ultrasound detection of incidental diffuse parotid disease: A single-center study
Source: PLoS One. 2019 Jul 3;14(7):e0219308. doi: 10.1371/journal.pone.0219308 (PMC6608958; doi:10.1371/journal.pone.0219308)
Supplement: S1 Table — (XLS) [file pone.0219308.s001.xls]

## Sheet: Sheet1
age (years)	sex: 1-female, 2-male	main lesion of parotid surgery: 1-inflammatory lesion (parotitis), 2-pleomorphic adenoma, 3-warthin, 4-mucoepidermoid car, 5-Basal cell adenoma, 6-abscess, 7-lymphadenopathy, 8-myoepithelioma, 9-lipoma, 10-actinic cell car, 11-schwannoma, 12-metastatic SCC, 13-oncocytic adenoma, 14-Lymphoma, 15-basal cell adenoca	degree of inflammation (1-3): 0-absence, 4-unknown	Atrophy of acinar cell: 0-absence, 1-presence, 2-unknown	Fibrosis: 0-absence, 1-presence, 2-unknown	increase in number of Fat cell: 0-absence, 1-presence, 2-unknown	location: 1-Rt, 2-Lt, 3-both	Surgery type: 1-parotidectomy, 2-partial parotidectomy, 3-excision biopsy	interval between preoperative US and surgery (months)	Echogenicity: 1-iso, 2-decreased(hypoechoic), 3-increased(hyperechoic)	Echotexture: 1-even(fine), 2-coarse, 3-micronodulation	gland size: 1-normal, 2-decreased, 3-increased	gland margin: 1-smooth, 2-lobulated,	Vascularity: 1-normal, 2-decreased, 3-increased,	Final US Dx: 1-normal parenchyma, 2-indeterminate (n = 1), 3-suspicious for DPD (n = 2), 4-DPD (n = 3 or more)
73	2	3	0	0	0	0	2	2	2	1	1	1	1	1	1
70	2	3	0	0	0	0	1	2	1	1	1	1	1	1	1
63	1	2	0	1	1	0	2	2	2	1	1	1	1	1	1
57	2	3	0	1	0	1	2	3	2	1	1	1	1	1	1
54	2	2	0	1	1	0	2	2	1	1	1	1	1	1	1
57	2	3	0	0	0	0	3	2	1	1	1	1	1	1	1
36	1	2	0	0	0	0	1	2	1	1	1	1	1	1	1
65	2	3	0	1	0	0	2	3	2	1	1	1	1	1	1
52	2	3	0	0	0	0	3	2	0	1	1	1	1	1	1
63	2	3	0	1	0	1	2	3	1	1	1	1	1	1	1
57	1	2	0	0	0	0	1	2	1	1	1	1	1	1	1
67	2	13	0	1	0	1	2	3	1	1	1	1	1	1	1
51	1	2	0	0	0	0	1	2	1	1	1	1	1	1	1
48	2	2	0	1	1	0	1	2	1	1	1	1	1	1	1
26	1	2	0	1	1	1	2	2	3	1	1	1	1	1	1
58	1	2	0	0	0	0	1	2	1	1	1	1	1	1	1
52	1	2	0	0	0	0	2	2	2	1	1	1	1	1	1
41	1	2	0	0	1	0	1	3	1	1	1	1	1	1	1
30	1	2	0	0	0	0	1	2	1	1	1	1	1	1	1
57	2	2	0	0	0	1	2	2	1	1	1	1	1	1	1
63	2	3	0	0	0	0	1	2	2	1	1	1	1	1	1
38	1	5	0	0	0	0	1	2	1	1	1	1	1	1	1
63	2	3	0	0	0	0	1	2	1	1	1	1	1	1	1
22	1	2	0	0	0	0	1	2	1	1	1	1	1	1	1
35	1	2	0	0	0	0	1	2	1	1	1	1	1	1	1
63	2	3	0	0	0	0	2	3	1	1	1	1	1	1	1
45	1	2	0	0	0	0	2	2	13	1	1	1	1	1	1
49	1	2	0	0	0	0	2	2	1	1	1	1	1	1	1
47	2	3	0	0	0	0	1	2	2	1	1	1	1	1	1
48	1	2	0	0	0	0	2	2	1	1	1	1	1	1	1
40	1	2	0	0	0	0	2	2	1	1	1	1	1	1	1
69	1	5	0	0	0	0	2	3	1	1	1	1	1	1	1
47	1	2	0	0	0	0	1	2	1	1	1	1	1	1	1
50	1	2	0	0	0	0	2	2	1	1	1	1	1	1	1
52	1	2	0	0	0	0	2	2	1	1	1	1	1	1	1
24	1	2	0	0	0	0	1	2	1	1	1	1	1	1	1
23	2	7	0	0	0	0	1	3	2	1	1	1	1	1	1
66	2	3	0	0	0	0	2	3	1	1	1	1	1	1	1
64	2	3	0	0	0	0	1	2	1	1	1	1	1	1	1
44	2	2	0	0	0	0	2	2	1	1	1	1	1	1	1
37	1	2	0	0	0	0	2	2	3	1	1	1	1	1	1
49	1	2	0	0	0	0	1	2	1	1	1	1	1	1	1
71	2	3	0	0	0	0	1	2	1	1	2	1	1	1	2
75	1	2	0	1	0	1	1	2	2	1	2	1	1	1	2
41	1	2	0	0	0	0	1	2	1	1	2	1	1	1	2
24	1	2	0	0	1	0	1	1	1	1	1	1	2	1	2
68	2	2	0	0	0	0	2	2	1	1	2	1	1	1	2
63	2	3	0	0	0	0	1	2	1	1	2	1	1	1	2
53	2	3	0	1	1	1	1	3	1	1	2	1	1	1	2
55	1	2	0	0	0	0	2	2	1	1	2	1	1	1	2
61	2	2	0	0	0	0	2	2	1	1	2	1	1	1	2
43	1	4	0	0	0	0	1	2	2	1	2	1	1	1	2
36	2	2	0	0	0	0	2	2	1	1	2	1	2	1	3
61	2	3	0	1	1	0	2	2	1	1	2	1	2	1	3
44	2	2	0	1	0	0	2	2	2	1	2	1	2	1	3
51	1	2	0	1	1	0	1	2	1	1	2	1	2	1	3
43	2	3	0	1	0	1	2	3	1	1	2	1	2	1	3
59	2	3	0	0	0	0	1	2	1	1	1	1	1	1	1
69	2	3	0	1	1	0	1	2	1	1	1	1	1	1	1
25	2	4	0	1	1	0	1	2	1	1	1	1	1	1	1
35	1	2	0	1	1	0	2	1	1	1	1	1	1	1	1
34	2	2	0	1	0	0	2	2	1	1	1	1	1	1	1
60	2	3	0	1	1	1	2	2	1	1	1	1	1	1	1
69	2	3	0	1	0	0	2	3	0	1	1	1	1	1	1
53	1	2	0	1	0	0	2	3	1	1	1	1	1	1	1
43	1	2	0	1	1	0	1	2	1	1	1	1	1	1	1
58	2	3	0	1	0	0	1	2	1	1	1	1	1	1	1
52	2	3	1	1	1	0	2	2	1	1	2	1	1	1	2
33	1	2	1	1	1	0	2	1	8	1	2	1	1	1	2
50	1	2	1	0	0	0	1	2	3	2	1	1	1	1	2
36	2	2	1	1	1	0	1	2	1	1	2	1	1	1	2
62	1	2	1	1	1	0	2	2	1	1	2	1	2	1	3
45	1	2	1	0	0	0	1	2	3	2	2	1	1	1	3
64	1	9	1	1	0	0	2	2	1	2	2	1	1	1	3
72	2	6	1	1	1	0	1	3	0	2	2	1	1	1	3
74	2	4	1	1	1	0	1	2	1	2	2	1	1	1	3
55	1	2	1	1	1	0	2	2	5	2	2	1	1	1	3
17	2	2	1	0	0	0	1	2	2	1	2	1	2	1	3
43	2	3	1	1	1	0	1	2	1	2	2	1	1	1	3
52	1	2	1	1	1	1	1	2	1	1	2	1	2	1	3
54	2	3	1	1	1	0	1	2	1	1	3	1	2	1	3
59	2	3	1	1	0	0	2	3	1	2	2	1	2	1	4
40	2	3	0	0	1	0	1	2	2	1	1	1	1	1	1
60	2	2	0	1	1	0	2	2	1	1	1	1	1	1	1
62	2	15	0	1	1	1	2	2	1	1	1	1	1	1	1
69	2	6	2	1	1	1	1	2	1	2	1	1	1	1	2
62	1	2	2	1	1	0	2	2	0	1	2	1	1	1	2
43	1	12	2	1	1	0	1	1	1	1	2	1	1	1	2
19	1	2	2	1	1	0	1	2	1	1	2	1	1	1	2
39	2	2	2	0	0	0	1	2	2	2	2	1	1	1	3
16	2	2	2	0	0	0	2	2	2	1	2	1	2	1	3
62	2	3	2	1	0	1	1	3	2	1	2	1	1	3	3
68	1	8	2	1	1	0	1	2	3	1	2	2	1	1	3
30	1	4	2	1	1	0	2	2	1	1	2	2	1	1	3
57	2	6	3	1	1	0	1	2	2	1	2	1	1	1	1
72	2	6	3	1	1	0	1	2	38	1	2	1	1	1	2
64	1	3	3	1	0	0	1	2	1	1	2	1	1	1	2
61	1	14	3	1	0	0	2	2	1	1	2	1	1	1	2
